# Supplementary material for: Infection-Induced Changes Within the Endocytic Recycling Compartment Suggest a Roadmap of Human Cytomegalovirus Egress
Source: Front Microbiol. 2018 Aug 22;9:1888. doi: 10.3389/fmicb.2018.01888 (PMC6113367; doi:10.3389/fmicb.2018.01888)
Supplement: Supplementary file 1 [file Table_1.XLSX]

## Sheet: Sheet1
Supplementary Table S1. Impact of HCMV induced changes in gene expression on intracellular traffic.
Pathway	Gene	Change in Expression	Pos/Neg Regulator	Change in Flux	Function	PMID
ER to GA	ALG2	1	1	1	interacts with COP II component, Sec31A, through Ca2+ dependent mechanism at ER exit sites	16878994
	ANXA11	1	1	1	stabilizes ERES for COPII traffic	25540196
	CNIH4	1	1	1	sorts cargo into COPII vesicles	24405750
	COL4A3BP	1	1	1	transports ceramide from ER to GA	22607065
	PI4K2A	1	1	1	increases number of COP II-associated ER exit sites in response to acute cargo accumulation	18650939
	RAB6A	0	1	0	intra-GA traffic	25821985
	RAB6B	1	1	1	intra-GA traffic	17707369
	SAR1A	-1	0	0	GTPase which promotes assembly and disassembly of COP II coatamers	16431369
	SEC23A	-1	1	-1	part of COP II vesicle coatamer, forms complex with Sec24	18713835
	SEC24A	-0.333333	1	-0.333333	part of COP II vesicle coatamer, forms complex with Sec23	18713835
	SEC24C	0	1	0	selects GPI-anchored or IxM motif cargo for incorporation into COP II vesicles, used for incorporation of STX5 a t-SNARE used in ER to GA traffic	18713835, 20427317, 18843296
	SEC31A	-1	1	-1	part of COP II vesicle coatamer	18713835
			Net Effect	3.66667
GA to ER	ARFGAP1	-1	1	-1	retrograde transport via COP I vesicles in GA	19015319
	ARFGAP2	-1	1	-1	retrograde transport via COP I vesicles in GA	19015319
	ARFGAP3	-1	1	-1	helps sort for retrograde transport from endosomes to TGN	24076238
	BNIP1	-0.333333	1	-0.333333	facilitates COP I GA to ER traffic by acting as part of a SNARE complex	18834646
	COPA	-0.5	1	-0.5	part of coatomer complex for COPI transport in GA	25894502
	COPB1	-0.5	1	-0.5	part of coatomer complex for COP transport in GA	29249802
	COPB2	-0.5	1	-0.5	part of coatomer complex for COPI transport in GA	28103630
	COPG	-0.5	1	-0.5	part of coatomer complex for COP transport in GA	28646128
	COPG2	1	1	1	part of coatomer complex for COPI transport in GA	24481816
	COPZ2	-1	1	-1	part of coatomer complex for COPI transport in GA	27039902
	KIF18A	1	1	1	influences microtubule formation by stabilizing filament catastrophes	29045878
	KIF1C	-1	1	-1	motor protein used for GA to ER retrograde traffic along microtubule, required for GA to ER retrograde traffic	11784862, 7844144
	KIF20A	-1	1	-1	facilitates retrograde GA to ER traffic through interactions with Rab6B, required for GA to ER retrograde traffic	10893188, 7844144
			Net Effect	-6.33333
GA to CRE	CDK5	1	1	1	phosphorylates the Rab8 GEF, GRAB, and facilitates transition to Rab11 positive vesicles	28123016
	CLINT1	-0.5	1	-0.5	aids in formation of clathrin coated vesicles as a cargo adapter and associates with AP1 gamma subunit	26179914
	RAB3IP	1	1	1	Rab8A/B GEF, promotes Rab8 vesicles to PM, transcytosis of PODXL to apical mem initiation sites (AMIS) with Rab11A, Rab8A, PARD3, PRKCI, ANXA2, CDC42, and DNMBP	25673879
	RAB8B	-1	1	-1	constitutive traffic from TGN to PM, used for GLUT4 traffic with Rab10/14, polarized vesiculat traffic and neurotransmitter release	24213529
			Net Effect	0.5
CRE to GA	AP1S1	0.333333	1	0.333333	part of AP1 complex	25378584
	AP1S1	0.333333	1	0.333333	part of AP1 complex	25378584
	ARF4	-0.5	1	-0.5	retrograde transport of endosomes such as during transferrin recycling	23783033
	ARL1	-1	1	-1	ARF-like GTPase used for retrograde transport	19224922
	BET1L	-1	1	-1	forms SNAP/SNARE complex with STX5, etc. to promote retrograde transport	15215310
	DERL1	-0.5	1	-0.5	bind sorting nexins and regulate EE/CRE to GA retrograde trafficking	21722281
	IGF2R	-1	1	-1	cation independent mannose 6 phosphate receptor, recycled via retromer complex from endosomes back to TGN	28935632
	KIF5C	-1	1	-1	positions lysosomally targeted cargo through interactions with SKIP, aids in trafficking of IGF-1r to PM through interactions with STX6/Vamp4 positive vesicles (GA derived)	28302907, 27699600
	STX6	1	1	1	forms complex with VAMP4	27699600
	VAMP4	-1	1	-1	vesicle fusion at TGN during clathrin mediated endocytosis, controls asynchronous release of bulk SV release in Ca2+ independent method	26607000, 10359608, 17327277, 28822075, 18227281
	VPS26	-1	1	-1	cargo-interacting retromer complex for EE to TGN	28935632
	VPS26A	-1	1	-1	retromer complex from EE to TGN then back to PM along RE pathway	28935632
			Net Effect	-6.33333
GA to LE, MVB, LYS	ANXA1	-0.5	1	-0.5	controls ER cholesterol traffic to MVB	27270042
	ANXA5	-0.5	1	-0.5	autophagosome to LYS fusion	22266906
	CHMP2A	-1	1	-1	part of ESCRT III complex, assists in budding during ILV formation in MVBs	17547705
	CHMP4B	-1	1	-1	part of ESCRT III complex, assists in budding during ILV formation in MVBs by accumulating in response to membrane curavature and ESCRT II/CHMP6	26668364
	CHMP4C	1	1	1	part of ESCRT III complex, assists in budding during ILV formation in MVBs, regulated differently than other isoforms	18641129
	CHMP5	-1	1	-1	part of ESCRT III complex, assists in budding during ILV formation in MVBs	16567502
	CTSD	1	1	1	lysosomal hydrolase, interacts with M6PR at TGN and is transported to LE/LYS compartments, degrades receptors	19139087
	CTSH	1	1	1	lysosomal hydrolase, degrades receptors	9545324
	CTSS	-1	1	-1	lysosomal hydrolase, degrades receptors	12437117
	KIF5C	-1	1	-1	positions lysosomally targeted cargo through interactions with SKIP, aids in trafficking of IGF-1r to PM through interactions with STX6/Vamp4 positive vesicles (GA derived)	28302907, 27699600
	RAB7A	-1	1	-1	LE, mediates maturation of LE and phagosomes, GA to LYS, EE to LYS	19372461, 23458836
	RAB7B	-1	1	-1	endosomes to TGN, negatively regulates IL6, TNFA, IFNB production through TLR9 degradation	28835545, 19587007
	STX4	1	-1	-1	inhibits docking/fusion of GLUT4 vesicles at PM with by sequestering fusion machinery	16033762
	STX8	0	1	0	t-SNARE required for post-GA traffic of various receptors, particularly in the production of lytic granules in immune cells	25404741, 27094127
	UNC93B1	0	1	0	Regulates translocation of TLR molecules to lysosomal compartments for immune recognition	26466955
	VPS13A	-0.333333	1	-0.333333	TGN to EE, LE, LYS, PM	28334785
	VPS24	-1	1	-1	CHMP3, ESCRT III component used for MVB formation	23063125
	VPS36	-1	1	-1	ESCRT-II component, MVB formation, EE/CRE to MVB, binds ubiquitinated cargo	17215868
	VPS37B	-1	1	-1	ESCRT-I component, sorts ubiquitinated cargo into MVB	23924735
	VTI1B	-1	1	-1	SNARE for release of secretory granules from lysosomal compartments to PM	28822075, 24302923
			Net Effect	-10.3333
LE, MVB, LYS to GA	CLN3	1	1	1	interacts with Rab7, +, and - microtubule directed filaments leading to anterograde and retrograde movement of LE, LYS, and MVB	22261744
	CLN5	1	1	1	recruits retromer complex used for sorting of endosomal cargo away from LE/LYS pathways	22431521
	DOCK1	-1	1	-1	GEF for Rac1 and Cdc42, required for retrograde transport of M6PR	18596235
	IGF2R	-1	1	-1	cation independent mannose 6 phosphate receptor, recycled via retromer complex from endosomes back to TGN	28935632
	RAB7A	-1	1	-1	LE, mediates maturation of LE and phagosomes, GA to LYS, EE to LYS	19372461, 23458836
	RAB7B	-1	1	-1	endosomes to TGN, negatively regulates IL6, TNFA, IFNB production through TLR9 degradation	28835545, 19587007
	RAB7L1	1	1	1	Rab29, LYS to TGN for M6PR in retromer-dependent mech	29177506, 24788816
	STX12	1	1	1	Endosome to GA transport through interaction with EHD3	19139087
	STX16	1	1	1	Required for LE to TGN traffic as in the case of shiga toxin	16154903
	STX6	1	1	1	forms complex with VAMP4 to mediate fusion events between endocytosed material and lysosomal compartments	27699600, 27791468
	VAMP4	-1	1	-1	vesicle fusion at TGN during clathrin mediated endocytosis, controls asynchronous release of bulk SV release in Ca2+ independent method	26607000, 10359608, 17327277
			Net Effect	1
CRE to EE	GOPC	-1	1	-1	TGN resident, aids in transport of receptors to PM; upon receptor internalization, traffics to CRE and prevents degradation via LE/LYS	25614626
	RAB12	-1	1	-1	RE to LYS, autophagy, retrograde traffic of mast cell secretory granules	26740112
	RAB22A	-1	1	-1	Required for trafficking of proteins from CRE to RE for recycling	28960134, 24284901, 16537905
	RAB8B	-1	1	-1	constitutive traffic from TGN to PM, used for GLUT4 traffic with Rab10/14, polarized vesiculat traffic and neurotransmitter release	24213529
			Net Effect	-4
EE to CRE	AP1G1	1	1	1	helps sort cargo in EE for trafficking to RE through interactions with Rab4b, potentially through clathrin dependent mechanism	24006255
	BET1L	-1	1	-1	forms SNAP/SNARE complex with STX5, etc. to promote retrograde transport	15215310
	CLINT1	-0.5	1	-0.5	aids in formation of clathrin coated vesicles as a cargo adapter and associates with AP1 gamma subunit	26179914, 18033301
	DERL1	-0.5	1	-0.5	bind sorting nexins and regulate EE/CRE to GA retrograde trafficking	21722281
	DNAJC13	-0.5	1	-0.5	controls traffic from EE to LE/RE, associated with Parkinson's disease	29309590
	EXOC5	-1	1	-1	forms part of the exocyst complex, regulating protein secretion to apical and basolateral membranes through interactions with Cdc42	11102522, 21543338, 12665531
	EXOC7	-1	1	-1	part of the exocyst complex promoting Rab11 dependent trafficking to the PM	24223996
	GCGR	1	1	1	recycled via Rab4/Rab11 recycling pathway, causes redistribution of actin away from PM	18787074
	HOOK1	1	1	1	works with Rab22a and microtubules to sort cargo from clathrin independent endocytosis back to RE/PM	24284901
	RAB22A	-1	1	-1	Required for trafficking of proteins from CRE to RE for recycling	28960134, 24284901, 16537905
	VAMP3	1	1	1	R-SNARE required for VAMP3 recycling of transferrin, dependent on PI4K2A	25002402, 10872468
	VPS26	-1	1	-1	cargo-interacting retromer complex for EE to TGN	28935632
	VPS26A	-1	1	-1	retromer complex from EE to TGN then back to PM along RE pathway	28935632
			Net Effect	-3.5
EE to LE, MVB, LYS	ALS2	-1	1	-1	RAB5 GEF, RhoGEF	12837691
	ANXA5	-0.5	1	-0.5	autophagosome to LYS fusion	22266906
	AP3B1	-1	1	-1	part of AP3 complex	25183830
	AP3S1	-1	1	-1	part of AP3 complex	25183830
	CHMP2A	-1	1	-1	part of ESCRT III complex, assists in budding during ILV formation in MVBs	17547705
	CHMP4B	-1	1	-1	part of ESCRT III complex, assists in budding during ILV formation in MVBs by accumulating in response to membrane curavature and ESCRT II/CHMP6	26668364
	CHMP4C	1	1	1	part of ESCRT III complex, assists in budding during ILV formation in MVBs, regulated differently than other isoforms	18641129
	CHMP5	-1	1	-1	part of ESCRT III complex, assists in budding during ILV formation in MVBs	16567502
	DOCK1	-1	1	-1	GEF for Rac1 and Cdc42, required for retrograde transport of M6PR	18596235
	EHD4	-0.5	1	-0.5	interacts with Rab5 in EE and promotes trafficking towards degradative pathways, is also required for EHD1 mediated recycling of receptors, etc. back to PM from EE	18331452
	EHD4	-0.5	1	-0.5	interacts with Rab5 in EE and promotes trafficking towards degradative pathways, is also required for EHD1 mediated recycling of receptors, etc. back to PM from EE	18331452
	FCAR	-1	1	-1	receptor for IgA bound immune complexes, required for antigen presentation via MHC II	15260828
	GAPVD1	-1	1	-1	mediates ubiquitination within EE leading to LE/LYS transport (EGFR), Rab5 GEF	17545148
	HGS	-1	1	-1	subunit of ESCRT-0, helps traffic cargo from EE to LE/MVB	25588841, 23382078
	KIAA0226	1	-1	-1	part of PI3KC3 complex, inhibits EE to LE/LYS traffic by sequestering UVRAG which is need to activate Rab7	20974968
	RAB5A	-1	1	-1	endocytosis and endosome fusion of clathrin-coated vesicles, macropinocytosis, early phagosome maturation, found on EE, phagosomes, caveosomes, and PM	11792815, 8197185
	RAB5B	1	1	1	endocytosis and endosome fusion of clathrin-coated vesicles	7789520
	RAB5C	-1	1	-1	endocytosis and endosome fusion of clathrin-coated vesicles	7789520
	RAB7A	-1	1	-1	LE, mediates maturation of LE and phagosomes, GA to LYS, EE to LYS	19372461, 23458836
	RAB7B	-1	1	-1	endosomes to TGN, negatively regulates IL6, TNFA, IFNB production through TLR9 degradation	28835545, 19587007
	RABGEF1	-1	1	-1	Rab5 GEF	26430212
	SNX16	-1	1	-1	EE to LE/LYS	12813048
	SNX17	-1	-1	1	Prevents lysosomal degradation of membrane receptors allowing recycling back to the PM	22492727, 28892079
	SNX5	0.333333	1	0.333333	endosomal sorting and degradation of EGFR, MVB formation, macropinocytosis	23602387
	STX6	1	1	1	forms complex with VAMP4 to mediate fusion events between endocytosed material and lysosomal compartments	27699600, 27791468
	VAMP4	-1	1	-1	vesicle fusion at TGN during clathrin mediated endocytosis, controls asynchronous release of bulk SV release in Ca2+ independent method	26607000, 10359608, 17327277
	VPS24	-1	1	-1	CHMP3, ESCRT III component used for MVB formation	23063125
	VPS36	-1	1	-1	ESCRT-II component, MVB formation, EE/CRE to MVB, binds ubiquitinated cargo	17215868
	VPS37B	-1	1	-1	ESCRT-I component, sorts ubiquitinated cargo into MVB	23924735
			Net Effect	-18.1667
EE to PM	CXCR7	-1	1	-1	receptor for CXCL12 cytokine, resides in EE until CXCL12 signalling, then moves to PM, binds, and internalizes through endocytosis	22987307
	EHD4	-0.5	1	-0.5	interacts with Rab5 in EE and promotes trafficking towards degradative pathways, is also required for EHD1 mediated recycling of receptors, etc. back to PM from EE	18331452
	ERBB2IP	-0.5	1	-0.5	recruited to EE by Rab5, leads to Rab10 GEF activation and Rab10 controlled exocytic activity during endocytic recycling through SV/RE	29079669
	RAB10	-0.5	-1	0.5	limits Rab5 recruitment leading to pooling of early endosomal compartments instead of recycling to PM	26393361
	RAB5A	-1	1	-1	endocytosis and endosome fusion of clathrin-coated vesicles, macropinocytosis, early phagosome maturation, found on EE, phagosomes, caveosomes, and PM	11792815, 8197185
	RAB5B	1	1	1	endocytosis and endosome fusion of clathrin-coated vesicles	7789520
	RAB5C	-1	1	-1	endocytosis and endosome fusion of clathrin-coated vesicles	7789520
	RABGEF1	-1	1	-1	Rab5 GEF	26430212
	RIN1	-1	1	-1	Rab5 GEF activating early endocytic vesicle formation	22976291
			Net Effect	-4.5
PM to EE	ALS2	-1	1	-1	RAB5 GEF, RhoGEF	12837691
	ANXA2	-1	1	-1	EE to EE fusion	8449982
	AP2M1	-1	1	-1	part of ap2 complex helping form clathrin coated pits	27587583
	AP2S1	-1	1	-1	part of ap2 complex helping form clathrin coated pits	23103167
	CEACAM1	-0.333333	1	-0.333333	causes clathrin mediated endocytosis of insulin bound insulin receptor leading to degradation	12128284
	CXCR7	-1	1	-1	receptor for CXCL12 cytokine, resides in EE until CXCL12 signalling, then moves to PM, binds, and internalizes through endocytosis	22987307
	DAB2	-1	1	-1	clathrin adapter protein required for endocytosis of LDLR, LRP1, LRP2, EGFR, etc.	27933291
	EHD2	-1	1	-1	regulates clathrin mediated endocytosis (GLUT4, transferrin) and caveolae formation through interactions with actin	22323287, 14676205
	EPN2	1	0	0	participates in clathrin mediated endocytosis, can be found in/around GA and at PM, overexpression inhibits clathrin mediated endocytosis	10567358
	FCAR	-1	1	-1	receptor for IgA bound immune complexes, required for antigen presentation via MHC II	15260828
	GCGR	1	1	1	recycled via Rab4/Rab11 recycling pathway, causes redistribution of actin away from PM	18787074
	RAB5A	-1	1	-1	endocytosis and endosome fusion of clathrin-coated vesicles, macropinocytosis, early phagosome maturation, found on EE, phagosomes, caveosomes, and PM	11792815, 8197185
	RAB5B	1	1	1	endocytosis and endosome fusion of clathrin-coated vesicles	7789520
	RAB5C	-1	1	-1	endocytosis and endosome fusion of clathrin-coated vesicles	7789520
	RABEP1	-1	1	-1	links gamma-adaptin, Rab4A, and Rab5A, RE traffic, stimulates RABGEF1,	22841712
	RABGEF1	-1	1	-1	Rab5 GEF	26430212
	SNX18	-1	1	-1	clathrin dependent and independent endocytosis	18411244
			Net Effect	-11.3333
CRE to ARE	CAMK2G	-1	1	-1	interacts with Ca2+ and Myosin 5B to drive RE recylcing of receptors to the PM	18984164
	EHD3	-1	1	-1	regulates tubular formations required for exit along ERC related, Rab11A dependent, slow recycling pathways in concert with Rab11-FIP2 and EHD1	26896729, 16251358
	EVI5	-0.333333	-1	0.333333	Rab11 GAP which inhibits Rab11 related trafficking activity	28384198
	EXOC5	-1	1	-1	forms part of the exocyst complex, regulating protein secretion to apical and basolateral membranes through interactions with Cdc42	11102522, 21543338, 12665531
	EXOC7	-1	1	-1	part of the exocyst complex promoting Rab11 dependent trafficking to the PM	24223996
	FAM109B	-1	1	-1	interacts with phosphatase of inositol phosphate and regulates receptor recycling via Rab11 dependent pathways	21233288
	GCGR	1	1	1	recycled via Rab4/Rab11 recycling pathway, causes redistribution of actin away from PM	18787074
	GIPC1	-1	1	-1	acts as RE adaptor protein for sorting/transporting cargo	28224988
	KIAA1033	-0.5	1	-0.5	promotes actin nucleation through recruitment of Arp2/3 complex	19922875
	RAB11A	0.5	0	0	interacts with various effectors, including RAB11FIP members, to control anterograde and retrograde trafficking of membrane receptors through RE	15004234, 24561039, 28829741
	RAB11FIP1	1	1	1	sorts cargo for RE exocytosis, also associated with phagosomal membranes	15181150, 15355514
	RAB11FIP2	-1	1	-1	Interacts with MYO5B to regulate RE exocytosis in Ca2+ dependent manner	18984164
	RAB22A	-1	1	-1	Required for trafficking of proteins from CRE to RE for recycling	28960134, 24284901, 16537905
	RAB3IP	1	1	1	Rab8A/B GEF, promotes Rab8 vesicles to PM, transcytosis of PODXL to apical mem initiation sites (AMIS) with Rab11A, Rab8A, PARD3, PRKCI, ANXA2, CDC42, and DNMBP	25673879
	RAB8B	-1	1	-1	constitutive traffic from TGN to PM, used for GLUT4 traffic with Rab10/14, polarized vesiculat traffic and neurotransmitter release	24213529
			Net Effect	-6.16667
ARE to CRE	RAB11A	0.5	0	0	interacts with various effectors, including RAB11FIP members, to control anterograde and retrograde trafficking of membrane receptors through RE	15004234, 24561039, 28829741
			Net Effect	0
ARE to PM	ASAH1	1	1	1	ceramidase that generates sphingosine-1-phosphate, promotes endosomal recycling and synaptic vesicle release	19390577, 23223309
	CAMK2G	-1	1	-1	interacts with Ca2+ and Myosin 5B to drive RE recycling of receptors to the PM	18045925, 18984164
	CASK	-1	1	-1	interacts with CAMK2G to control calcium signaling leading to vesicle fusion and release	24062638
	CDC42	-1	1	-1	GTPase required for recycling of receptors endocytosed through clathrin independent endocytosis, helps with sorting of cargo into intralumenal vesicles of MVB through interactions with actin and Rac1	29133526, 17704769
	EHD3	-1	1	-1	regulates tubular formations required for exit along ERC related, Rab11A dependent, slow recycling pathways in concert with Rab11-FIP2 and EHD1	26896729, 16251358
	ERC1	-1	1	-1	concentrates at cortical actin sites and promotes Rab6 dependent RE secretion by enhancing fusion	17681140
	EVI5	-0.333333	-1	0.333333	Rab11 GAP which inhibits Rab11 related trafficking activity	28384198
	EXOC5	-1	1	-1	forms part of the exocyst complex, regulating protein secretion to apical and basolateral membranes through interactions with Cdc42	11102522, 21543338, 12665531
	EXOC7	-1	1	-1	part of the exocyst complex promoting Rab11 dependent trafficking to the PM	24223996
	FAM109B	-1	1	-1	interacts with phosphatase of inositol phosphate and regulates receptor recycling via Rab11 dependent pathways	21233288
	GCGR	1	1	1	recycled via Rab4/Rab11 recycling pathway, causes redistribution of actin away from PM	18787074
	GIPC1	-1	1	-1	acts as RE adaptor protein for sorting/transporting cargo	28224988
	KIAA1033	-0.5	1	-0.5	promotes actin nucleation through recruitment of Arp2/3 complex	19922875
	MYO5B	1	1	1	Ca2+ dependent motor for transporting RE to PM	18984164
	RAB11A	0.5	0	0	interacts with various effectors, including RAB11FIP members, to control anterograde and retrograde trafficking of membrane receptors through RE	15004234, 24561039, 28829741
	RAB11FIP1	1	1	1	sorts cargo for RE exocytosis, also associated with phagosomal membranes	15181150, 15355514
	RAB11FIP2	-1	1	-1	Interacts with MYO5B to regulate RE exocytosis in Ca2+ dependent manner	18984164
	RAB22A	-1	1	-1	Required for trafficking of proteins from CRE to RE for recycling	28960134, 24284901, 16537905
	STX11	0	1	0	Lytic granule trafficking and fusion at immunological synapses via VAMP8 interaction	24227526
			Net Effect	-7.16667
GA to SV	IGF1	-1	1	-1	secreted with insulin via secretory vesicles, induces secretion of glucose at lower effective concentrations than insulin, causes release and recycling of GLUT4 vesicles	21076856
	IGF2	-1	1	-1	secreted with insulin via secretory vesicles, induces secretion of glucose at lower effective concentrations than insulin, causes release and recycling of GLUT4 vesicles	21076856
	KIF13B	1	1	1	kinesin related motor protein required for trafficking fo VEGFR2 from GA to PM along microtubules	25128562
	KIF1A	1	1	1	promotes anterograde traffic of synaptic vesicle precursors labeled with Rab3A, synaptotagmin, and synaptophysin but not STX1A or SNAP25	7539720
	RAB38	1	1	1	controls melanosome biogenesis through lysosome related organelles with Rab32	22511774, 26620560
	RAB3D	1	1	1	regulated exocytosis	9399951, 9300704, 23526941
			Net Effect	2
CRE to SV	KIF1A	1	1	1	promotes anterograde traffic of synaptic vesicle precursors labeled with Rab3A, synaptotagmin, and synaptophysin but not STX1A or SNAP25	7539720
	RAB3IP	1	1	1	Rab8A/B GEF, promotes Rab8 vesicles to PM, transcytosis of PODXL to apical mem initiation sites (AMIS) with Rab11A, Rab8A, PARD3, PRKCI, ANXA2, CDC42, and DNMBP	25673879
			Net Effect	2
SV to PM	ASAH1	1	1	1	ceramidase that generates sphingosine-1-phosphate, promotes endosomal recycling and synaptic vesicle release	23223309, 19390577
	GCA	1	1	1	secreted by neutrophils as part of granulocytes, appears to have Ca2+ binding affinity, aids in focal adhesion	16934789
	NSF	-0.333333	1	-0.333333	releases the fused SNAP/SNARE core complex	14769786, 28635948
	RAB3A	1	1	1	SV release	11031229
	RAB3D	1	1	1	regulated exocytosis	9399951, 9300704, 23526941
	SNAP25	1	1	1	forms the core complex with VAMP2 and various STX proteins to initiate fusion	10872468, 17716669
	STX2	-1	0	0	Ca2+ exocytosis, appears to inhibit insulin granule secretion	28163686, 28115395
	STX3	1	1	1	forms complex with VAMP2/VAMP8, SNAP25, STXBP2	17716669
	STXBP1	1	1	1	required for Ca2+ dependent synaptic vesicle exocytosis, interacts with STX1/2/3 but not STX4, intreracts with UNC13B to prevent separation of fusion complexes by NSF	28635948
	STXBP2	1	1	1	forms complex with VAMP2/VAMP8, SNAP25, STX3, required for immune cell degranulation and Ca2+ dependent insulin secretion	17716669, 24323579, 21690086
	UNC13B	1	1	1	stabilizes SNAP/SNARE complexes required for relates of presynaptic vesicles	28772115
	VAMP2	0.333333	1	0.333333	R-SNARE protein required for fusion of SV with the PM, involved in synchronous, Ca2+ dependent, synaptic vesicle fusion in neurons and secretory granules of endocrine/exocrine cells	28495859, 28588281, 10872468, 17716669
			Net Effect	9
